# Supplementary material for: Antibiotic Prophylaxis for the Prevention of Urinary Tract Infections in Children: Guideline and Recommendations from the Emilia-Romagna Pediatric Urinary Tract Infections (UTI-Ped-ER) Study Group
Source: Antibiotics (Basel). 2023 Jun 12;12(6):1040. doi: 10.3390/antibiotics12061040 (PMC10295299; doi:10.3390/antibiotics12061040)
Supplement: Supplementary file 1 [file antibiotics-12-01040-s001.zip]

Archive with 1 entries (1 files):
- antibiotics-2430639-supplementary.pdf
